# Supplementary material for: Portuguese Monofloral Honeys: Molecular Insights and Biochemical Characterization
Source: Molecules. 2025 Apr 17;30(8):1808. doi: 10.3390/molecules30081808 (PMC12029150; doi:10.3390/molecules30081808)
Supplement: Supplementary file 1 [file molecules-30-01808-s001.zip]

Archive with 1 entries (1 files):
- molecules-3559875-supplementary.pdf
